# Supplementary material for: Influence of Age and Phylogenetic Background on Blood Parameters Associated With Bone Metabolism in Laying Hens
Source: Front Physiol. 2021 Apr 29;12:678054. doi: 10.3389/fphys.2021.678054 (PMC8117343; doi:10.3389/fphys.2021.678054)
Supplement: Supplementary file 1 [file Data_Sheet_1.xlsx]

## Sheet: Tagesverlauf_Ergebnis_an Christ
HenID	Layer line	Time of the day	Age (weeks)	Total calcium [mmol/l]	Ionized calcium [mmol/l]	Inorganic phosphate [mmol/l]	CTX-I [ng/ml]	Osteocalcin [ng/ml]	25(OH)D3 [ng/ml]	Estradiol-17β [pg/ml]
16_7497	WLA	6 a.m.	17	2.48	1.35	1.711	1.17381	30.2064	33.9604
16_7497	WLA	10 a.m.	17	2.88	1.41	1.2166	0.851614	31.5273	32.6097
16_7497	WLA	2 p.m.	17	3.3325	1.47	1.372	0.949912	36.8477	46.4671
16_7493	WLA	6 a.m.	17	3.2525	1.28	1.74424	1.15514	55.411	56.3038
16_7493	WLA	10 a.m.	17	3.1725	1.42	1.33948	0.76114	50.9601	69.9065
16_7493	WLA	2 p.m.	17	3.12	1.46	1.22021	0.754909	50.9601	54.8564
16_7452	WLA	6 a.m.	17	2.9475	1.38	1.32646	1.06371		42.0286
16_7452	WLA	10 a.m.	17	3.1875	1.44	1.22455	0.860781		44.0562
16_7452	WLA	2 p.m.	17	3.04	1.31	1.42115	1.02559		36.7689
16_7405	WLA	6 a.m.	17	2.64	1.36	1.67486	1.20597	60.5829	73.9278
16_7405	WLA	10 a.m.	17	3.1475	1.44	1.40597	0.877325	63.5489	66.6879
16_7405	WLA	2 p.m.	17	2.6925	1.5	1.35393	0.881723	59.7775	77.0938
16_7385	WLA	6 a.m.	17	3.0675	1.42	1.14938	1.02812	37.0583	49.8533
16_7385	WLA	10 a.m.	17	3.12	1.47	1.03734	0.76024	38.1138	47.6853
16_7385	WLA	2 p.m.	17	3.2675	1.58	1.16167	0.934894	45.3722	36.0267
16_7337	WLA	6 a.m.	17	2.5075	1.36	1.46813	0.878546	68.8951	47.2784
16_7337	WLA	10 a.m.	17	3.2	1.45	1.35032	0.657416		56.2773
16_7337	WLA	2 p.m.	17	2.9475	1.44	1.30478	0.789361		54.1977
16_7311	WLA	6 a.m.	17	2.8275	1.27	1.65823	1.15184	54.87	69.0031
16_7311	WLA	10 a.m.	17	3.3325	1.27	1.75147	0.793759	60.5596	72.1693
16_7311	WLA	2 p.m.	17	2.92	1.35	1.30912	0.847515	57.5536	68.0038
16_7307	WLA	6 a.m.	17	2.52	1.3	1.37706	0.804318	39.2892	44.3079
16_7307	WLA	10 a.m.	17	3.2125	1.32	1.39079	0.97775	58.1321	68.5641
16_7307	WLA	2 p.m.	17	2.64	1.39	1.21226	0.999374	59.3789	61.0772
16_7290	WLA	6 a.m.	17	3.0525	1.35	1.69871	1.54401	33.3735	57.9594
16_7290	WLA	10 a.m.	17	2.9075	1.39	1.35032	1.07109	71.0063	47.1945
16_7290	WLA	2 p.m.	17	3.0525	1.39	1.30261	1.00719	71.0063	55.714
16_7267	WLA	6 a.m.	17	3.2	1.51	1.17901	1.6679	5.93415	51.9042
16_7267	WLA	10 a.m.	17	3.0675	1.53	1.33008	1.21085	2.84784	60.8428
16_7267	WLA	2 p.m.	17	3.1875	1.69	0.904349	1.14048	14.8213	62.813
16_7174	BLA	6 a.m.	17	2.7075	1.3	1.98132	0.786472	41.2085	57.3713
16_7174	BLA	10 a.m.	17	3.0925	1.32	1.60836	0.794469	45.8121	54.341
16_7174	BLA	2 p.m.	17	3.1475	1.32	1.6857	1.05309	43.5787	45.6644
16_7148	BLA	6 a.m.	17	3.04	1.35	1.61342	1.03699	89.5366	49.311
16_7148	BLA	10 a.m.	17	2.52	1.38	1.70304	1.10028		52.6034
16_7148	BLA	2 p.m.	17	2.6525	1.35	1.92928	1.15041		48.1003
16_7114	BLA	6 a.m.	17	2.76	1.3	1.68425	0.905346		43.7731
16_7114	BLA	10 a.m.	17	2.8125	1.35	1.94807	0.912562		47.2699
16_7114	BLA	2 p.m.	17	2.96	1.39	1.79195	0.962199		42.9638
16_7040	BLA	6 a.m.	17	2.8275	1.27	1.67702	0.989016	43.0232	52.7905
16_7040	BLA	10 a.m.	17	2.9725	1.39	1.37923	1.01086	87.7505	46.8273
16_7040	BLA	2 p.m.	17	2.8	1.31	1.4067	0.941525	76.1663	47.0379
16_7025	BLA	6 a.m.	17	2.6925	1.25	1.95241	0.916561	41.2319	62.7473
16_7025	BLA	10 a.m.	17	3.2925	1.3	1.31851	0.885355	44.6281	49.5743
16_7025	BLA	2 p.m.	17	3.1075	1.33	1.4703	0.916756	80.1161	42.7347
16_5973	BLA	6 a.m.	17	2.6125	1.26	1.78834	0.798857	36.535	39.4838
16_5973	BLA	10 a.m.	17	2.7075	1.31	1.44428	0.790471	35.7891	40.5157
16_5973	BLA	2 p.m.	17	3.0125	1.37	1.3879	0.789593	36.2466	39.3442
16_5965	BLA	6 a.m.	17	2.6525	1.34	1.5115	0.680178	32.1608	34.083
16_5965	BLA	10 a.m.	17	3.1325	1.36	1.85772	0.554381	29.605	36.3527
16_5965	BLA	2 p.m.	17	2.6275	1.38	1.8411	0.612014	25.0255	37.6851
16_5929	BLA	6 a.m.	17	2.7075	1.29	1.82592	1.19829	35.9314	52.0736
16_5929	BLA	10 a.m.	17	3.1325	1.26	1.99795	1.05572	36.4106	47.3221
16_5929	BLA	2 p.m.	17	2.6525	1.29	1.4385	1.01944	39.3938	40.8797
16_5920	BLA	6 a.m.	17	2.9075	1.35	1.6922	1.23476		56.9184
16_5920	BLA	10 a.m.	17	2.9325	1.33	1.73196	1.32535		58.2167
16_5920	BLA	2 p.m.	17	2.8125	1.37	1.63655	1.09365		53.8942
16_5911	BLA	6 a.m.	17	2.76	1.29	1.87435	1.06762	41.9835	45.5616
16_5911	BLA	10 a.m.	17	2.4925	1.37	1.68859	1.17293	35.7891	43.032
16_5911	BLA	2 p.m.	17	3.2	1.34	1.80279	1.0408	78.273	44.4601
16_6000	BLA	6 a.m.	17	2.225	1.66		1.55439			159.41
16_6000	BLA	10 a.m.	17	2.12	1.33		1.1449			169.545
16_6000	BLA	2 p.m.	17	2.26	1.55		1.11302			171.28
16_7046	BLA	6 a.m.	17	2.3875	1.59		0.934617	13.0499		85.2625
16_7046	BLA	10 a.m.	17	2.2	0.79		0.844653			69.663
16_7046	BLA	2 p.m.	17	2.145	1.69		0.856944			40.698
16_7086	BLA	6 a.m.	17	2	1.64		1.30736			60.1165
16_7086	BLA	10 a.m.	17	2.175	1.33		1.15555			91.296
16_7086	BLA	2 p.m.	17	2.24	1.51		1.12422			79.704
16_7065	BLA	6 a.m.	17	2.18			1.32445			95.2005
16_7065	BLA	10 a.m.	17	2.24	1.52		1.15693			97.0545
16_7065	BLA	2 p.m.	17	2.16	1.51		1.07389			113.92
16_5903	BLA	6 a.m.	17	2.36			1.01014	32.075		134.31
16_5903	BLA	10 a.m.	17	2.12	1.43		0.910722			160.755
16_5903	BLA	2 p.m.	17	2.2275	1.46		0.859563			167.7
16_7345	WLA	6 a.m.	17	2	1.49		1.44361	19.3144		377.785
16_7345	WLA	10 a.m.	17	2.78	1.34		0.79891	20.0743		294.085
16_7345	WLA	2 p.m.	17	1.885			0.595666	25.6662		228.155
16_7425	WLA	6 a.m.	17	2.1875			1.48505	10.1974		291.845
16_7425	WLA	10 a.m.	17	2.42	1.41		1.1295	26.0932		209.62
16_7425	WLA	2 p.m.	17	2.52	1.43		1.04194	33.9628		220.995
16_7437	WLA	6 a.m.	17	2.26			1.87037	28.1794		148.98
16_7437	WLA	10 a.m.	17	2.24	1.51		1.11975	26.1091		154.525
16_7437	WLA	2 p.m.	17	2.2	1.41		1.0541	26.1091		163.36
16_7400	WLA	6 a.m.	17	2.48	1.61		1.40573	25.3468		153.4
16_7400	WLA	10 a.m.	17	2.36	1.42		1.26926	34.6506		141.25
16_7400	WLA	2 p.m.	17	2.18			1.26039	34.6506		151.565
16_7481	WLA	6 a.m.	17	3.25	1.44		0.756589	35.4158		331.665
16_7481	WLA	10 a.m.	17	3.3475			0.584516	28.1794		385.935
16_7481	WLA	2 p.m.	17	3.16	1.38		0.51001	26.1091		310.845
16_7493	WLA	6 a.m.	25	5.72	1.78	1.37328	0.0876832	14.1384	18.1696	405.005
16_7493	WLA	10 a.m.	25	5.84	1.52	1.52932	0.096683	9.83186	14.7537	305.73
16_7493	WLA	2 p.m.	25	5.4525	1.38	1.81823	0.0192852	8.37581	16.3901	242.17
16_7493	WLA	6 p.m.	25	5.3075	1.28	2.88217	0.361147	13.1013	17.592	132.035
16_7476	WLA	6 a.m.	25	3.92	1.31	2.2393	0.281049	28.3127	16.8091	334.525
16_7476	WLA	10 a.m.	25	3.9725	1.45	1.46444	0.0343276	14.4974	16.6821	364.14
16_7476	WLA	2 p.m.	25	3.8775	1.64	1.41245	0.0305991	9.89758	15.5559	224.375
16_7476	WLA	6 p.m.	25	3.5725	1.29	0.998624	0.0885832	8.31326	9.52556	164.325
16_7405	WLA	6 a.m.	25	4.0525	1.28	2.1057	0.69478	19.6228	23.5018	346.87
16_7405	WLA	10 a.m.	25	5.1875	1.5	1.74869	0.0757264	13.599	22.166	345.25
16_7405	WLA	2 p.m.	25	4.0525	1.4	1.6922	0.0705837	7.30781	21.9968	290.965
16_7405	WLA	6 p.m.	25	3.98	1.25	2.03472	0.320777	11.799	18.7652	148.935
16_7392	WLA	6 a.m.	25	4.92	1.68	0.965567	0.0622665	18.8346
16_7392	WLA	10 a.m.	25	4.5325	1.39	0.876237	0.271731	10.2672
16_7392	WLA	2 p.m.	25	4.2125	1.22	0.864894	0.094396	10.7623
16_7392	WLA	6 p.m.	25	3.3875	1.17	2.4069	1.8583	19.9809
16_7385	WLA	6 a.m.	25	5.6275	1.8		0.0838107	11.9346
16_7385	WLA	10 a.m.	25	5.56	1.53		0.0759651
16_7385	WLA	2 p.m.	25	4.8275	1.43		0.0645081	10.7449
16_7385	WLA	6 p.m.	25	4.4675	1.25		0.5132	21.0404
16_7356	WLA	6 a.m.	25	4.4925	1.67	1.19902	0.2	24.368
16_7356	WLA	10 a.m.	25	4.6675	1.73	1.00345	0.0929016	18.3889
16_7356	WLA	2 p.m.	25	4.0525	1.36	1.78781	0.0815691	14.0327
16_7356	WLA	6 p.m.	25	3.92	1.28	3.01657	0.803238	19.955
16_7320	WLA	6 a.m.	25	5.0925	1.66	2.67925	0.133499
16_7320	WLA	10 a.m.	25	5.6	1.45	2.05152	0.0824408
16_7320	WLA	2 p.m.	25	4.0525	1.28	2.41198	0.0911582
16_7320	WLA	6 p.m.	25	4.5325	1.3	1.95709	0.656289
16_7272	WLA	6 a.m.	25	6.8925	1.55	2.05588	0.199128	17.1016
16_7272	WLA	10 a.m.	25	4.1075	1.73	1.6394	0.101868	17.9511
16_7272	WLA	2 p.m.	25	4.1875	1.46	1.63651	0.0808219	9.59618
16_7272	WLA	6 p.m.	25	3.88	1.3	1.679	0.364134	11.0553
16_7201	WLA	6 a.m.	25	6.8925	1.55	2.05588	0.158406	14.9692	14.1462	162.2
16_7201	WLA	10 a.m.	25	6.32	1.39	2.20709	0.0726027	11.4729	13.4107	376.395
16_7201	WLA	2 p.m.	25	5.88	1.3	1.30744	0.0795766	8.053	10.6877	202.85
16_7201	WLA	6 p.m.	25	5.6675	1.29	1.59353	0.52142	15.6692	13.8303	133.74
16_7160	BLA	6 a.m.	25	5.7475	1.75	2.03611	0.0253278	19.1085	23.2501	241.085
16_7160	BLA	10 a.m.	25	6.3325	1.61	1.70315	0.0293134	14.5239	27.6823	303.17
16_7160	BLA	2 p.m.	25	5.1875	1.38	2.05961	0.0186423	14.5874	26.9013	213.41
16_7160	BLA	6 p.m.	25	4.7325	1.27	3.28492	0.341862	19.2085	24.0087	201.54
16_7131	BLA	6 a.m.	25	5.0825	1.65	1.82338	0.173309	12.2285	43.3418	276.8
16_7131	BLA	10 a.m.	25	5.3325	1.7	1.73437	0.0505271	11.678	37.1854	269.07
16_7131	BLA	2 p.m.	25	5.1325	1.51	2.45788	0.0543842	9.42818	33.5898	155.53
16_7131	BLA	6 p.m.	25	4.2	1.29	2.27487	0.304448	28.0606	30.5683	375.23
16_7097	BLA	6 a.m.	25	5.5325	1.62	2.17489	0.100797	28.7319	25.6027	240.48
16_7097	BLA	10 a.m.	25	5.84		2.4879	0.0404988	23.1077	28.2982	382.935
16_7097	BLA	2 p.m.	25	5.92	1.64	1.74661	0.0308563	13.3036	24.0998	324.915
16_7097	BLA	6 p.m.	25	4.8125	1.35	2.1696	0.254821	27.1771	21.5119	300.96
16_7086	BLA	6 a.m.	25	5.18	1.88	2.36018	0.255978	20.1029	35.2874	302.275
16_7086	BLA	10 a.m.	25	4.6125	1.71	2.07689	0.0975829	10.5542	32.6317	369.795
16_7086	BLA	2 p.m.	25	4.7325	1.38	2.18924	0.0847262	8.38611	25.8567	151.86
16_7086	BLA	6 p.m.	25	4.28	1.37	1.51868	0.982643	14.8166	20.2924	137.455
16_7063	BLA	6 a.m.	25	4.52	1.7	3.31101	0.0308563	10.2868	35.5389	168.93
16_7063	BLA	10 a.m.	25	5.08	1.53	1.69605	0.0205708	10.2415	27.2357	267.873
16_7063	BLA	2 p.m.	25	4.1475	1.25	1.84555	0.0395989	14.0673	28.6842	262.725
16_7063	BLA	6 p.m.	25	4.1075	1.5	1.79484	0.420802	21.9984	21.3191	211.42
16_7015	BLA	6 a.m.	25	5.4525	1.69	1.71192	0.130262
16_7015	BLA	10 a.m.	25	5.4675	1.4	1.92349	0.067746
16_7015	BLA	2 p.m.	25	5.16	1.49	2.92349	0.395268
16_7015	BLA	6 p.m.	25	5.2275	1.3	1.8944	0.0884184
16_7007	BLA	6 a.m.	25	5.1725	1.5	1.5616	0.112453	27.6043
16_7007	BLA	10 a.m.	25	5.4525	1.3	1.53647	0.092279	18.8616
16_7007	BLA	2 p.m.	25	4.9725	1.21	1.31196	0.106974	14.1048
16_7007	BLA	6 p.m.	25	4.2675	1.27	1.5207	0.428394	37.5562
16_5978	BLA	6 a.m.	25	5.4125	1.3	1.80798	0.579577
16_5978	BLA	10 a.m.	25	5.32	1.47	1.32349	0.0986301	18.9144
16_5978	BLA	2 p.m.	25	5.04	1.36	1.52668	0.144707	26.4156
16_5978	BLA	6 p.m.	25	4.16	1.24	1.75827	1.02578	34.877
16_5940	BLA	6 a.m.	25	4.1075	1.38	2.20582	0.2868	31.5264
16_5940	BLA	10 a.m.	25	4.3725	1.41	2.36855	0.111333	27.1762
16_5940	BLA	2 p.m.	25	3.84	1.38	1.6048	0.0972603	22.6369
16_5940	BLA	6 p.m.	25	3.6525	1.12	1.74209	0.393026	27.3394
16_5929	BLA	6 a.m.	25	5.2275	1.44	1.25812	0.174222	28.9439
16_5929	BLA	10 a.m.	25	5.24	1.34	1.32197	0.0613948	32.5693
16_5929	BLA	2 p.m.	25	5.2525	1.26	1.8169	0.108095	14.8695
16_5929	BLA	6 p.m.	25	4.8275	1.49	2.24058	0.440473	27.6712
16_7437	WLA	6 a.m.	29	7.48	1.18	3.01858	0.399266	9.11126	8.39958	531.705
16_7437	WLA	10 a.m.	29	7.1725	0.62	3.21894	0.399004	23.9974	9.13281	449.39
16_7437	WLA	2 p.m.	29	6.6	1.51	2.36733	0.0593398	10.7078	8.26102	281.855
16_7437	WLA	6 p.m.	29	5.12	1.32	3.89792	0.0421797	6.90032	8.22455	481.965
16_7385	WLA	6 a.m.	29	6.1475	2.07	1.6344	0.0802497	1.79741	15.5551	358.79
16_7385	WLA	10 a.m.	29	6.2525	0.46	1.76667	0.0529425	0.94438	12.538	326.315
16_7385	WLA	2 p.m.	29	5.7075	1.2	2.32551	0.0944048	0.277744	16.5634	366.095
16_7385	WLA	6 p.m.	29	5.8	1.12	2.35711	0.330361	2.56732	8.46754	211.2
16_7356	WLA	6 a.m.	29	5.3875	1.23	1.11981	0.183125	10.8026
16_7356	WLA	10 a.m.	29	6.5325	0.34	1.62491	0.111458	7.54798
16_7356	WLA	2 p.m.	29	5.84	1.07	1.84507	0.09786	6.09817
16_7356	WLA	6 p.m.	29	5.64	1.09	2.04854	0.549376	10.5442
16_7320	WLA	6 a.m.	29	4.72	1.32	1.17953	0.0530521	8.69663	13.0368	555.25
16_7320	WLA	10 a.m.	29	5.6525	0.48	1.75153	0.0440136	7.08313	15.753	294.34
16_7320	WLA	2 p.m.	29	5.36	1.12	1.74119	0.0530521	9.37309	14.6754	458.58
16_7320	WLA	6 p.m.	29	4.7325	1.06	1.78111	0.473932	15.5502	11.7523	248.615
16_7311	WLA	6 a.m.	29	5.28	1.14	1.32034	0.231498	10.6462	12.8504	278.23
16_7311	WLA	10 a.m.	29	5.76	0.45	1.21102	0.0920642	6.04932	15.3419	232.58
16_7311	WLA	2 p.m.	29	5.08	1.19	1.91328	0.0798038	7.24074	11.5337	411.39
16_7311	WLA	6 p.m.	29	4.92	1.1	1.62301	0.331364	9.95924	9.88286	283.045
16_7307	WLA	6 a.m.	29	5.6	1.4	1.71824	0.1323	10.5185		461.705
16_7307	WLA	10 a.m.	29	5.8525	0.32	2.57801	0.0705528	7.18325		388.055
16_7307	WLA	2 p.m.	29	6.2275	1.09	1.64144	0.0678778	7.09787		422.465
16_7307	WLA	6 p.m.	29	6.1875	1.34	2.53526	0.205751	8.39558		379.08
16_7297	WLA	6 a.m.	29	6.8125	1.24	1.77263	0.148685	7.73953		308.905
16_7297	WLA	10 a.m.	29	6.0525	0.46	1.4228	0.0804726	4.53855		299.95
16_7297	WLA	2 p.m.	29	5.9475	1.19	1.29864	0.0750111	6.90885		402.835
16_7297	WLA	6 p.m.	29	5.3475	1.16	1.73706	0.425435	8.14109		252.065
16_7282	WLA	6 a.m.	29	5.92	1.3	0.929639	0.055672	9.71352		515.2
16_7282	WLA	10 a.m.	29	6.24	0.41	1.21061	0.0537071	10.2237		345.44
16_7282	WLA	2 p.m.	29	5.6925	1.13	0.894722	0.0411318	9.19981		474.03
16_7282	WLA	6 p.m.	29	5.79	1.08	1.64185	0.15693	11.8298		318.41
16_7227	WLA	6 a.m.	29	5.8275	1.11	1.27712	0.75596	14.645		498.085
16_7227	WLA	10 a.m.	29	5.9325	0.58	1.25418	0.091826	9.8147		405.4
16_7227	WLA	2 p.m.	29	6.0275	1.39	1.34161	0.0509562	8.31128		550.02
16_7227	WLA	6 p.m.	29	5.44	1.19	1.28428	0.198978	8.35646		269.515
16_7201	WLA	6 a.m.	29	6.3725	1.4	1.33804	0.183209	14.9692	10.8998	384.985
16_7201	WLA	10 a.m.	29	6.0125	0.54	1.26687	0.0532271	11.4729	11.9396	428.105
16_7201	WLA	2 p.m.	29	5.8675	1.2	1.28018	0.0249421	8.053	12.8728	345.135
16_7201	WLA	6 p.m.	29	5.44	1.2	1.40831	0.432245	15.6692	10.5162	148.645
16_7097	BLA	6 a.m.	29	6.2525	1.61	1.287	0.0736737	15.1403		553.425
16_7097	BLA	10 a.m.	29	6.12	0.45	1.18798	0.060856	13.8189		386.06
16_7097	BLA	2 p.m.	29	5.48	1.12	1.26742	0.060856	12.7127		306.655
16_7097	BLA	6 p.m.	29	6.04	1.08	1.47403	0.604659	38.3297		163.6
16_7080	BLA	6 a.m.	29	7.1875	1.46	1.24755	0.0695572	18.4345	16.0833	385.22
16_7080	BLA	10 a.m.	29	7.92	0.97	1.21097	0.0255436	12.2061	14.7227	357.615
16_7080	BLA	2 p.m.	29	6.82	1.08	1.3491	0.0412628	10.9708	15.3343	248.59
16_7080	BLA	6 p.m.	29	6.17	1.37	1.37526	0.172387	16.1458	12.9281	252.705
16_7063	BLA	6 a.m.	29	6.5075	1.47	1.29789	0.317989	10.6813	18.3931	380.3
16_7063	BLA	10 a.m.	29	7.1075	0.38	1.3675	0.154592	10.1264	15.3389	427.83
16_7063	BLA	2 p.m.	29	6.33	1.08	1.38097	0.0717789	7.86377	13.9172	366.865
16_7063	BLA	6 p.m.	29	5.99	1.54	1.44067	0.487851	18.5534	12.7209	223.66
16_7060	BLA	6 a.m.	29	6.5725	1.42	1.26316	4.64875	12.012		435.275
16_7060	BLA	10 a.m.	29	6.4675	0.54	1.3238	5.95667	12.1997		479.815
16_7060	BLA	2 p.m.	29	6.2925	1.35	1.25853	0.119182	16.6961		500.35
16_7060	BLA	6 p.m.	29	6.36	1.31	1.4454	0.119182	18.6428		608.29
16_7025	BLA	6 a.m.	29	5.6275	1.59	1.24319	0.245743	32.1669		309.37
16_7025	BLA	10 a.m.	29	5.1475	0.48	1.28177	0.0343201	25.1227		340.565
16_7025	BLA	2 p.m.	29	5.56	1.17	1.3297	0.620252	19.8806		385.58
16_7025	BLA	6 p.m.	29	5.33	1.09	1.51489	0.0475504	20.3438		337.815
16_7015	BLA	6 a.m.	29	5.56	1.55	1.85683	0.0796924	14.7241	26.6041	356.205
16_7015	BLA	10 a.m.	29	5.4275	0.38	1.68367	0.0451404	9.8743	27.2587	442.775
16_7015	BLA	2 p.m.	29	5.31	1.15	3.69997	0.0667633	10.6477	30.8374	301.2
16_7015	BLA	6 p.m.	29	5.8	1.11	3.97388	0.383304	16.7759	29.1881	270.775
16_5973	BLA	6 a.m.	29	5.1475	1.46	1.18947	0.152214	35.8094	14.7064	215.64
16_5973	BLA	10 a.m.	29	4.88	0.36	2.0632	0.0390359	26.9102	18.1257	357.8
16_5973	BLA	2 p.m.	29	5.2	1.13	1.73678	0.0230548	23.8378	20.3208	298.095
16_5973	BLA	6 p.m.	29	4.76	1.14	1.89138	0.468169	35.2473	17.5953	268.46
16_5965	BLA	6 a.m.	29	5.96	1.52	2.05694	0.643437	26.6696	25.7293	264.47
16_5965	BLA	10 a.m.	29	6.5075	1.53	2.32228	0.307178	8.04037	22.8918	367.645
16_5965	BLA	2 p.m.	29	5.7475	1.42	2.5925	0.223081	5.47051	24.8641	345.4
16_5965	BLA	6 p.m.	29	5.24	1.28	2.26433	0.499607	34.3819	23.9153	260.995
16_5945	BLA	6 a.m.	29	4.76	1.57	1.64898	0.110951	14.2555	19.9595	190.12
16_5945	BLA	10 a.m.	29	4.5725	1.58	2.0351	0.0523972	15.2463	22.4333	239.085
16_5945	BLA	2 p.m.	29	5.28	1.65	1.74424	0.0719151	17.5305	21.9364	430.53
16_5945	BLA	6 p.m.	29	4.64	1.38	1.82744	0.563925	22.8688	17.7684	160.115
16_5929	BLA	6 a.m.	29	6.16	1.69	1.19136	0.0339272	22.8252
16_5929	BLA	10 a.m.	29	5.9075	1.52	1.17433	0.0161121	10.2334
16_5929	BLA	2 p.m.	29	5.47	1.17	1.04685	0.0174221	10.6888
16_5929	BLA	6 p.m.	29	5.8	1.22	1.33467	0.12536	19.9238
16_7493	WLA	6 a.m.	49	6.68	1.39	2.64833	0.0957726	9.59526		441.995
16_7493	WLA	10 a.m.	49	5.12	1.56	2.08889	0.0506329	7.75219		460.17
16_7493	WLA	2 p.m.	49	7.0925	1.41	1.8088	0.0370193	7.42967		385.385
16_7493	WLA	6 p.m.	49	6.08	1.12	2.36981	0.103535	9.4595		260.53
16_7481	WLA	6 a.m.	49	7.0125	1.46	1.70807	0.125346	11.834		550.38
16_7481	WLA	10 a.m.	49	8.44	1.58	1.25915	0.101309	6.99721		498.605
16_7481	WLA	2 p.m.	49	6.48	1.35	1.24479	0.0830607	7.2714		480.975
16_7481	WLA	6 p.m.	49	6.32	1.22	1.77127	0.197332	11.1606		402.78
16_7476	WLA	6 a.m.	49	7.0125	1.52	1.86278	0.0860998	9.15206		346.18
16_7476	WLA	10 a.m.	49	7.36	1.61	2.29174	0.0348698	5.08646		509.495
16_7476	WLA	2 p.m.	49	6.3875	1.5	2.09866	0.042632	7.18621		438.325
16_7476	WLA	6 p.m.	49	5.7325	1.23	3.24701	0.135061	7.47307		388.09
16_7425	WLA	6 a.m.	49	5.1075	1.37	1.58629	0.155802	4.96438	14.828	608.01
16_7425	WLA	10 a.m.	49	6.76	1.62	1.52184	0.104707	6.34464	15.6236	629.395
16_7425	WLA	2 p.m.	49	5.72	1.3	1.5002	0.0980367	4.97061	10.5542	575.88
16_7425	WLA	6 p.m.	49	5.3875	1.15	1.51434	0.151019	7.72329	7.84455	545.145
16_7405	WLA	6 a.m.	49	6.7075	1.35	2.4248	0.140826	8.79964	17.5308	557.405
16_7405	WLA	10 a.m.	49	6.6525	1.47	1.53414	0.113642	7.41766	18.353	448.715
16_7405	WLA	2 p.m.	49	6.8675	1.64	1.6564	0.0879688	9.738	21.2635	332.05
16_7405	WLA	6 p.m.	49	6.3325	1.35	2.6393	0.0848226	7.95992	17.661	440.135
16_7356	WLA	6 a.m.	49	5.4675	1.41	1.2279	0.107237	11.7698		618.22
16_7356	WLA	10 a.m.	49	5.2625	1.57	1.76618	0.0610222	10.7322		433.715
16_7356	WLA	2 p.m.	49	5.68	1.34	1.54917	0.0613805	9.00485		427.315
16_7356	WLA	6 p.m.	49	5.5075	1.21	2.32323	0.243014	9.36163		371.22
16_7311	WLA	6 a.m.	49	7.1725	1.47	2.53224	0.0775018	8.90296		612.445
16_7311	WLA	10 a.m.	49	8.96	1.62	3.37074	0.0475281	5.50241		410.855
16_7311	WLA	2 p.m.	49	8.56	1.53	2.38343	0.0511106	6.26458		420.7
16_7311	WLA	6 p.m.	49	7.44	1.18	2.11829	0.084428	7.59024		587.375
16_7307	WLA	6 a.m.	49	6.6	1.83		0.134281	9.75585	13.6921	501.15
16_7307	WLA	10 a.m.	49	7	1.63		0.0683363	5.96493	15.8884	455.93
16_7307	WLA	2 p.m.	49	6.84	1.45		0.0779008	9.61192	13.2356	430.045
16_7307	WLA	6 p.m.	49	5.8425	1.36		0.168135	15.7781	10.0418	405.88
16_7267	WLA	6 a.m.	49	4.9875	1.56	1.90474	0.125849	12.2	22.4669	257.34
16_7267	WLA	10 a.m.	49	5.5725	1.67	0.808653	0.103952	13.8093	23.0692	529.265
16_7267	WLA	2 p.m.	49	5.24	1.55	0.809143	0.0848226	8.59478	24.2395	512.895
16_7267	WLA	6 p.m.	49	5.2275	1.12	2.68325	0.236849	13.1997	21.252	490.515
16_7221	WLA	6 a.m.	49	7.04	1.75	1.9712	0.096149	11.8516	16.8422	423.4
16_7221	WLA	10 a.m.	49	7.0275	1.64	0.934126	0.0849484	8.04469	16.9454	414.945
16_7221	WLA	2 p.m.	49	6.5875	1.44	2.18832	0.0843192	9.77287	15.1124	414.065
16_7221	WLA	6 p.m.	49	6	1.19	1.83033	0.121696	13.0893	10.9786	290.45
16_7148	BLA	6 a.m.	49	8.8275	1.59	1.32591	0.425842	14.5802		435.735
16_7148	BLA	10 a.m.	49	10.2675	1.6	1.56239	0.0825173	10.8738		632.515
16_7148	BLA	2 p.m.	49	9.5475	1.54	2.59566	0.0478863	13.4311		477.45
16_7148	BLA	6 p.m.	49	7.96	1.2	1.969	0.164318	11.4123		624.035
16_7046	BLA	6 a.m.	49	6.96	1.75	1.97563	0.093862	27.0439		469.395
16_7046	BLA	10 a.m.	49	6.9075	1.72	1.37094	0.0593504	17.1622		511
16_7046	BLA	2 p.m.	49	6.44	1.57	1.87289	0.163124	15.1004		424.67
16_7046	BLA	6 p.m.	49	5.2125	1.37	1.89568	0.109028	13.271		261.225
16_7040	BLA	6 a.m.	49	8.2675	1.63	1.74981	0.135036	25.2255		332.255
16_7040	BLA	10 a.m.	49	5.32	1.55	2.73076	0.104958	8.42257		422.735
16_7040	BLA	2 p.m.	49	7.46	1.41	1.80072	0.0692172	11.2091		377.8
16_7040	BLA	6 p.m.	49	6.8	1.08	1.91831	0.14007	16.7171		331.075
16_7034	BLA	6 a.m.	49	7.7075	1.62	2.38713	0.133149	39.456		446.86
16_7034	BLA	10 a.m.	49	6.6675	1.59	1.09694	0.0995469	19.6208		378.46
16_7034	BLA	2 p.m.	49	6.8125	1.47	1.57724	0.0985401	19.6278		309.77
16_7034	BLA	6 p.m.	49	5.9725	1.22	2.48606	0.257488	24.972		260.435
16_7025	BLA	6 a.m.	49	7.52	1.58	2.48141	0.166373	28.8732	22.2122	499.345
16_7025	BLA	10 a.m.	49	7.92	1.73	1.40893	0.0870878	22.6381	28.5067	436.375
16_7025	BLA	2 p.m.	49	8.12	1.52	2.33571	0.0846967	16.9663	23.7842	363.29
16_7025	BLA	6 p.m.	49	5.44	1.28	1.77801	0.128366	24.0144	26.0268	399.78
16_5973	BLA	6 a.m.	49	6.7325	1.62	1.4791	0.117795	31.854	21.4019	382.795
16_5973	BLA	10 a.m.	49	6.9475	1.64	2.01574	0.100428	15.8118	20.5595	415.49
16_5973	BLA	2 p.m.	49	6.9875	1.45	2.36442	0.0826831	12.9018	18.6379	376.27
16_5973	BLA	6 p.m.	49	6.2	1.31	1.35999	0.284923	25.6636	15.8252	389.355
16_5965	BLA	6 a.m.	49	7.0525	1.5	1.02234	0.149033	13.9409	18.6559	397.74
16_5965	BLA	10 a.m.	49	7.32	1.55	2.8004	0.269286	9.85664	19.74	314.06
16_5965	BLA	2 p.m.	49	7.24	1.4	1.80803	0.106998	4.30067	19.6905	415.86
16_5965	BLA	6 p.m.	49	7.3475	1.37	2.61325	0.249821	8.62144	19.1381	403.61
16_5953	BLA	6 a.m.	49	7.44	1.58	0.929667	0.129807	5.71903	14.2263	493.06
16_5953	BLA	10 a.m.	49	7.7075	1.74	2.50442	0.0605445	6.12532	15.7602	414.94
16_5953	BLA	2 p.m.	49	7.6	1.6	1.45707	0.0471698	8.9546	15.0872	442.82
16_5953	BLA	6 p.m.	49	7.4925	1.62	1.97919	0.0644853	10.3335	12.5604	346.43
16_5929	BLA	6 a.m.	49	5.8	1.56	1.86221	0.0693814	13.7868	25.1044	516.995
16_5929	BLA	10 a.m.	49	6.8275	1.49	3.13728	0.0740387	12.4463	24.8055	429.565
16_5929	BLA	2 p.m.	49	6.44	1.5	1.28808	0.0329592	10.9511	24.4684	418.29
16_5929	BLA	6 p.m.	49	6.0925	1.25	1.45152	0.0929066	24.1639	25.2329	410.85
16_5920	BLA	6 a.m.	49	6.12	1.61	2.03369	0.237521	18.976		363.125
16_5920	BLA	10 a.m.	49	6.8925	1.54	1.18855	0.178409	11.6		423.555
16_5920	BLA	2 p.m.	49	6.9325	1.65	1.6552	0.114879	9.44873		414.765
16_5920	BLA	6 p.m.	49	6.6925	1.32	1.8392	0.154287	10.9917		449.82
16_7497	WLA	6 a.m.	69	7.52	1.31	1.69155	0.0881243	6.68985	29.7993	693.275
16_7497	WLA	10 a.m.	69	8.32	1.72	1.9085	0.0695449	6.84311	29.3647	480.7
16_7497	WLA	2 p.m.	69	7	1.69	1.27184	0.0616844	7.54321	27.2082	403.435
16_7497	WLA	6 p.m.	69	6.74667	1.56	2.32537	0.113731	4.68461	24.8318	421.765
16_7476	WLA	6 a.m.	69	7.36	1.1	2.09521	0.162131	13.2024	12.5069	612.39
16_7476	WLA	10 a.m.	69	7.50667	0.88	1.98919	0.0769077	7.27993	10.3353	586.75
16_7476	WLA	2 p.m.	69	6.94667	1.43	1.33681	0.0795559	7.31672	12.3314	638.965
16_7476	WLA	6 p.m.	69	6.54667	1.33	2.27685	0.162011	6.33405	9.26269	625.64
16_7444	WLA	6 a.m.	69	7.69333	1.41	1.87908	0.192098	9.88145	28.8657	454.34
16_7444	WLA	10 a.m.	69	6.24	0.95	1.80837	0.0750235	9.42096	29.8694	455.845
16_7444	WLA	2 p.m.	69	6.21333	1.46	1.33644	0.0881243	9.98799	28.2677	447.35
16_7444	WLA	6 p.m.	69	6.16	1.17	1.98627	0.170422	9.98562	27.8557	370.56
16_7400	WLA	6 a.m.	69	6.42667	1.34	1.30444	0.158512	9.10316	22.3066	561.33
16_7400	WLA	10 a.m.	69	6.74667	0.97	1.59399	0.106704	7.75551	23.6879	394.975
16_7400	WLA	2 p.m.	69	6.08	1.45	1.28136	0.0749044	11.4463	21.6535	587.62
16_7400	WLA	6 p.m.	69	5.3725	1.08	2.12323	0.209962	10.442	16.1065	481.23
16_7345	WLA	6 a.m.	69	9.06667	1.38	1.85462	0.143386	6.27296	16.046	751.22
16_7345	WLA	10 a.m.	69	8.4	1.92	1.81066	0.0977713	5.75775	19.4494	639.57
16_7345	WLA	2 p.m.	69	7.8	1.79	1.85745	0.107537	6.10101	18.5354	656.4
16_7345	WLA	6 p.m.	69	7.5875	1.3	2.52318	0.170541	6.88217	18.8226	832.625
16_7337	WLA	6 a.m.	69	7.74667	1.63	1.5689	0.110158	4.13713	29.6048	504.24
16_7337	WLA	10 a.m.	69	7.30667	1.1	1.42214	0.0802638	2.69501	24.657	404.275
16_7337	WLA	2 p.m.	69	7.30667	1.55	1.42923	0.0931265	7.3932	23.9986	401.21
16_7337	WLA	6 p.m.	69	5.96	1.43	1.7979	0.183642	9.66358	19.0724	366.545
16_7320	WLA	6 a.m.	69	5.04	1.24	1.22089	0.142751	13.2575	21.8114	650.445
16_7320	WLA	10 a.m.	69	6.85333	1.31	1.54037	0.111816	11.828	14.8017	563.25
16_7320	WLA	2 p.m.	69	5.88	1.61	1.19969	0.109769	17.6034	12.168	504.895
16_7320	WLA	6 p.m.	69	6.2	1.49	2.35813	0.25205	22.0052	11.8238	392.575
16_7311	WLA	6 a.m.	69	6.57333	1.15	1.52553	0.123251	8.48208	12.3725	542.39
16_7311	WLA	10 a.m.	69	8.28	1.23	1.74817	0.113742	9.0294	13.5524	400.575
16_7311	WLA	2 p.m.	69	6.73333	1.68	1.27461	0.133724	8.65544	13.3158	475.44
16_7311	WLA	6 p.m.	69	7.2	1.57	2.50515	0.143594	8.36587	10.5793	499.85
16_7307	WLA	6 a.m.	69	8.64	1.24	1.95102	0.110371	7.60171	18.1651	629.485
16_7307	WLA	10 a.m.	69	8.68	1.3	1.92557	0.0844911	4.59542	18.3886	507.61
16_7307	WLA	2 p.m.	69	8.06667	1.74	1.65699	0.0658334	10.7254	16.3455	505.03
16_7307	WLA	6 p.m.	69	7.3725	1.56	2.02594	0.0924357	7.76176	14.1121	607.505
16_7297	WLA	6 a.m.	69	8.57333	1.48					733.84
16_7297	WLA	10 a.m.	69	9	1.85					530.4
16_7297	WLA	2 p.m.	69	8.16	1.64					435.11
16_7297	WLA	6 p.m.	69	7.54667	1.39					515.09
16_7267	WLA	6 a.m.	69	6.8	1.59	1.73827	0.106158	11.2753	20.3262	553.735
16_7267	WLA	10 a.m.	69	6.08	1.03	1.82309	0.193669	16.4379	21.1741	478.805
16_7267	WLA	2 p.m.	69	6.85333	1.59	2.5487	0.0788336	10.9658	19.0326	558.71
16_7267	WLA	6 p.m.	69	6.34667	1.69	3.31155	0.144437	7.46968	13.728	540.22
16_7234	WLA	6 a.m.	69	7.74667	1.33					548.31
16_7234	WLA	10 a.m.	69	8.4	0.95					366.32
16_7234	WLA	2 p.m.	69	7.76	1.72					342.625
16_7234	WLA	6 p.m.	69	9	1.82					336.325
16_7174	BLA	6 a.m.	69	6.16	1.6	1.74393	0.124334	17.3145	30.901	551.83
16_7174	BLA	10 a.m.	69	8.08	1.98	2.03371	0.0842504	13.5002	25.5594	461.655
16_7174	BLA	2 p.m.	69	7.70667	1.79	1.70717	0.06475	9.8467	28.5852	449.11
16_7174	BLA	6 p.m.	69	6.66667	1.57	1.99555	0.154187	19.0143	22.0207	552.505
16_7114	BLA	6 a.m.	69	5.45333	1.2	1.19333	0.175854	33.4037	30.1372	708.705
16_7114	BLA	10 a.m.	69	6.93333	1.19	1.52058	0.188734	29.135	27.9136	620.85
16_7114	BLA	2 p.m.	69	6.76	1.65	1.74887	0.142631	25.432	23.7913	760.86
16_7114	BLA	6 p.m.	69	7.32	1.72	1.88811	0.176215	25.4126	21.6615	762.775
16_7080	BLA	6 a.m.	69	7.02667	1.8	1.37498	0.218345	16.9641	32.4049	560.12
16_7080	BLA	10 a.m.	69	7.12	0.9	1.73544	0.125659	17.3963	26.6982	396.555
16_7080	BLA	2 p.m.	69	6.38667	1.38	2.1256	0.134807	17.4339	27.8877	540.17
16_7080	BLA	6 p.m.	69	6.38667	1.24	1.47958	0.140464	19.7628	28.7786	525.925
16_7044	BLA	6 a.m.	69	7.48	1.54	1.47817	1.08936	14.5644	31.282	657.735
16_7044	BLA	10 a.m.	69	7.10667	0.95	1.65275	1.2893	13.9126	33.0616	427.12
16_7044	BLA	2 p.m.	69	6.64	1.54	1.50786	0.354246	11.1363	32.1453	520.84
16_7044	BLA	6 p.m.	69	6.5875	1.39	1.5856	1.24296	20.0399	28.7438	560.365
16_7040	BLA	6 a.m.	69	8.86667	1.5	1.71919	0.118677	11.4753	20.5423	513.18
16_7040	BLA	10 a.m.	69	7.68	1.43	1.89094	0.232188	11.3943	20.9133	537.195
16_7040	BLA	2 p.m.	69	8.02667	1.67	1.92981	0.149252	14.8648	21.036	559.585
16_7040	BLA	6 p.m.	69	7.1325	1.65	1.56228	0.146844	17.9655	21.7107	548.145
16_7007	BLA	6 a.m.	69	8.25333	1.3	2.33463	0.120996	16.3117	24.0847	670.065
16_7007	BLA	10 a.m.	69	9.09333	0.9	2.45298	0.153748	14.7219	25.3848	724.37
16_7007	BLA	2 p.m.	69	8.69333	1.39	2.5371	0.152199	11.7867	26.4571	530.495
16_7007	BLA	6 p.m.	69	9.01333	1.26	2.58027	0.22223	17.8861	29.9991	602.365
16_6000	BLA	6 a.m.	69	8.09333	1.36	2.16864	0.113731	27.2085	36.5367	405.745
16_6000	BLA	10 a.m.	69	8.49333	0.86	2.41502	0.100034	16.2339	38.368	446.43
16_6000	BLA	2 p.m.	69	8.6	1.49	2.1932	0.0721651	24.1104	37.8489	457.985
16_6000	BLA	6 p.m.	69	7.92	1.25	2.38599	0.120281	34.3838	30.5448	527.155
16_5985	BLA	6 a.m.	69	6.90667	1.44	1.45926	0.159703	9.21523	21.4868	615.17
16_5985	BLA	10 a.m.	69	7.50667	1	2.01753	0.138146	9.73005	22.6945	490.39
16_5985	BLA	2 p.m.	69	6.38667	1.54	1.626	0.0682348	8.74177	17.1343	390.46
16_5985	BLA	6 p.m.	69	4.88	1.23	1.8039	0.149817	10.7624	24.1112	397.835
16_5978	BLA	6 a.m.	69	6.49333	1.36	1.31783	0.139694	20.7098	44.8585	677.48
16_5978	BLA	10 a.m.	69	6.57333	1.01	1.78455	0.118375	19.3589	38.4383	473.54
16_5978	BLA	2 p.m.	69	6.25333	1.47	1.72947	0.0890771	16.4977	37.0254	520.44
16_5978	BLA	6 p.m.	69	6.42667	1.33	3.44745	0.200911	18.9355	31.3213	465.505
16_5965	BLA	6 a.m.	69	6.61333	1.36	1.39004	0.489725	10.2831	34.9836	562.97
16_5965	BLA	10 a.m.	69	7.62667	0.89	1.93863	0.426484	5.63364	47.0918	250.88
16_5965	BLA	2 p.m.	69	7.37333	1.3	2.12844	0.833444	6.0548	37.3477	403.775
16_5965	BLA	6 p.m.	69	6.69333	1.26	1.98329	0.482818	6.83146	44.3593	499.45
